# Supplementary material for: Dataset on the microstructure morphology and elemental composition of the palm kernel shell and the coconut kernel shell by TEM/SEM and EDXA/EDS
Source: Data Brief. 2018 Dec 12;22:336–43. doi: 10.1016/j.dib.2018.12.024 (PMC6307344; doi:10.1016/j.dib.2018.12.024)
Supplement: Supplementary file 2 — Supplementary material [file mmc2.zip]

Archive with 3 entries (2 files):
- DIB_SEM_CKS-PKS/
- DIB_SEM_CKS-PKS/SEM-CKS.rar
- DIB_SEM_CKS-PKS/SEM-PKS.rar
